# Supplementary material for: ﻿Two new species of Nitocrella (Copepoda, Harpacticoida) from a spring in Loei Province, northeastern Thailand
Source: Zookeys. 2025 Jun 6;1240:277–303. doi: 10.3897/zookeys.1240.151021 (PMC12166385; doi:10.3897/zookeys.1240.151021)
Supplement: XML Treatment for Nitocrella grandicaudis [file zookeys.1240.151021-treatment1.xml]

<!DOCTYPE tp:taxon-treatment
  PUBLIC "-//TaxonX//DTD Taxonomic Treatment Publishing DTD v0 20100105//EN" "tax-treatment-NSO.dtd">
<tp:taxon-treatment xmlns:tp="http://www.plazi.org/taxpub"><tp:treatment-meta><kwd-group><label>Taxon classification</label><kwd>
                <named-content content-type="kingdom">Animalia</named-content>
              </kwd><kwd>
                <named-content content-type="order">Harpacticoida</named-content>
              </kwd><kwd>
                <named-content content-type="family">Ameiridae</named-content>
              </kwd></kwd-group><mixed-citation publication-type="journal"><person-group><name><surname>Boonyanusith</surname><given-names>Chaichat</given-names></name><name><surname>Brancelj</surname><given-names>Anton</given-names></name><name><surname>Sanoamuang</surname><given-names>Laorsri</given-names></name></person-group><article-title>﻿Two new species of <italic><tp:taxon-name><tp:taxon-name-part taxon-name-part-type="genus" reg="Nitocrella">Nitocrella</tp:taxon-name-part></tp:taxon-name></italic> (<tp:taxon-name><tp:taxon-name-part taxon-name-part-type="subclass">Copepoda</tp:taxon-name-part></tp:taxon-name>, <tp:taxon-name><tp:taxon-name-part taxon-name-part-type="order">Harpacticoida</tp:taxon-name-part></tp:taxon-name>) from a spring in Loei Province, northeastern Thailand</article-title><source>Zookeys</source><day>06</day><month>06</month><year>2025</year><volume>1240</volume><fpage>277</fpage><lpage>303</lpage><pub-id pub-id-type="doi">10.3897/zookeys.1240.151021</pub-id></mixed-citation></tp:treatment-meta><tp:nomenclature><label>﻿</label><tp:taxon-name>
              <object-id xmlns:xlink="http://www.w3.org/1999/xlink" content-type="arpha" xlink:type="simple">17C5C15D-D6AA-5BEA-A996-7DF8111126B8</object-id>
              <tp:taxon-name-part taxon-name-part-type="genus" reg="Nitocrella">Nitocrella</tp:taxon-name-part>
              <tp:taxon-name-part taxon-name-part-type="species" reg="grandicaudis">grandicaudis</tp:taxon-name-part>
              <object-id xmlns:xlink="http://www.w3.org/1999/xlink" content-type="zoobank" xlink:type="simple">https://zoobank.org/DA4E4191-A545-4697-A08D-DE1E88DDEC1C</object-id>
            </tp:taxon-name><tp:taxon-status xmlns:xlink="http://www.w3.org/1999/xlink" xlink:type="simple">sp. nov.</tp:taxon-status><xref ref-type="fig" rid="F2">Figs 2</xref><xref ref-type="fig" rid="F3">, 3</xref><xref ref-type="fig" rid="F4">, 4</xref><xref ref-type="fig" rid="F5">(female); Figs 5</xref><xref ref-type="fig" rid="F6">, 6 (male)</xref></tp:nomenclature><tp:treatment-sec sec-type="type material" id="SECID0EVCAE"><title>Type material.</title><p><bold><italic>Holotype</italic></bold>: Thailand • 1 ♀ (adult), 470 μm long; northeast Thailand, Loei Province, Nong Hin District, Wat Tham Bodhisattva Temple, <named-content xmlns:xlink="http://www.w3.org/1999/xlink" content-type="dwc:verbatimCoordinates" xlink:type="simple"><named-content content-type="geo-json" specific-use="{&#34;type&#34;:&#34;Point&#34;,&#34;coordinates&#34;:[101.782108,17.086997]}" id="NCID0EDDAE" xlink:type="simple">17°05′13.19″N, 101°46′55.59″E</named-content></named-content>, 337 m a.s.l.; 2 April 2023; A. Brancelj, L. Sanoamuang, and N. Sanoamuang leg.; a concrete reservoir at the mouth of a karstic spring; access number: THNHM-IV-20713; completely dissected, mounted on a slide in glycerol, covered with a coverslip and sealed with nail polish. <bold><italic>Paratype 1</italic> (“<italic>allotype</italic>”)</bold>: Thailand • 1 ♂ (adult), 431 μm long; location, date, and collectors as for holotype; access number: THNHM-IV-20714; completely dissected, mounted on slide in glycerol, covered with coverslip and sealed with nail polish. <bold><italic>Paratype 2</italic></bold>: Thailand • 1 ♀ (adult); location, date, and collectors as for holotype; access number: THNHM-IV-20715; preserved in 70% ethanol.</p></tp:treatment-sec><tp:treatment-sec sec-type="material" id="SECID0ERDAE"><title>Additional material.</title><p>Thailand • 1 ♂ (adult), 1 ♀ (adult); location, date, and collectors as for holotype; preserved in 70% ethanol; retained in a collection of the first author (CB).</p></tp:treatment-sec><tp:treatment-sec sec-type="description" id="SECID0EWDAE"><title>Description of adult female.</title><p>Total body length (measured from tip of rostrum to posterior margin of caudal rami) ranging from 463 µm to 472 µm (mean = 469 µm; <italic>n</italic> = 3). Sensilla and pores ornamentations as figured (Fig. <xref ref-type="fig" rid="F2">2A–C</xref>). Habitus subcylindrical, width evenly decreasing from cephalothorax to last urosomite (Fig. <xref ref-type="fig" rid="F2">2A, B</xref>). Prosome as long as urosome (including caudal rami), comprising cephalothorax and three free pedigerous somites (P2–P4 bearing somites). Naupliar eye not discernible. Integument moderately chitinized, with rectangular integumental sclerite with rounded corners dorsally on first two pedigerous somites; circular integumental windows laterally on all free pedigerous somites. Cephalothorax ~ 1.1× as long as wide and ~ 1/2 as long as prosome, with numerous sensilla dorsally. P2–P4-bearing somites with free margin smooth; each with pair of sensilla near posterior margin dorsally.</p><fig id="F2" position="float" orientation="portrait"><object-id xmlns:xlink="http://www.w3.org/1999/xlink" content-type="doi" xlink:type="simple">10.3897/zookeys.1240.151021.figure2</object-id><object-id xmlns:xlink="http://www.w3.org/1999/xlink" content-type="arpha" xlink:type="simple">147DC4FC-1C3D-50D5-A3EF-23BE0F0C78B3</object-id><label>Figure 2.</label><caption><p><italic><tp:taxon-name><tp:taxon-name-part taxon-name-part-type="genus" reg="Nitocrella">Nitocrella</tp:taxon-name-part><tp:taxon-name-part taxon-name-part-type="species" reg="grandicaudis">grandicaudis</tp:taxon-name-part></tp:taxon-name></italic> sp. nov., female holotype: <bold>A</bold> habitus, dorsal view <bold>B</bold> habitus, lateral view <bold>C</bold> urosome, ventral view; (arrows and arrowheads indicate integumental pores and copulatory pore, respectively) <bold>D</bold> anal somite and caudal rami, dorsal view <bold>E</bold> anal somite and caudal rami, lateral view (asterisk indicates caudal <abbrev xmlns:xlink="http://www.w3.org/1999/xlink" xlink:title="anterolateral accessory seta" id="ABBRID0EDFAE" xlink:type="simple">seta I</abbrev>) <bold>F</bold> left caudal ramus with indication of setation. Arrow indicates integumental pore. Scale bars: 100 μm (<bold>A, B</bold>); 50 μm (<bold>C–F</bold>).</p></caption><graphic xmlns:xlink="http://www.w3.org/1999/xlink" xlink:href="zookeys-1240-277_article-151021__-g002.jpg" position="float" orientation="portrait" xlink:type="simple" id="oo_1346702.jpg"><uri content-type="original_file" xlink:type="simple">https://binary.pensoft.net/fig/1346702</uri></graphic></fig><p>Urosome (Fig. <xref ref-type="fig" rid="F2">2A–C</xref>) comprising P5-bearing somite, genital double-somite, two free urosomites (urosomites 3 and 4) and anal somite with caudal rami; free margins of urosomites 1–3 smooth, urosomite 4 with minute serrulation dorsally. Genital double-somite as long as wide, with ancestral articulation between both somites (Fig. <xref ref-type="fig" rid="F2">2A–C</xref>). Genital field as shown (Fig. <xref ref-type="fig" rid="F2">2C</xref>), with single small copulatory pore and one median genital pore covered by P6 fused basal plate; copulatory duct not sclerotized. Urosomites 2 and 3 with continuous row of spinules ventrolaterally on distal margin; a pair of cuticular pores ventrally (Fig. <xref ref-type="fig" rid="F2">2B, C</xref>). Urosomite 4 lack row of spinules and cuticular pore; with serrated hyaline free margin distally. Anal somite (Fig. <xref ref-type="fig" rid="F2">2C–E</xref>) with pair of sensilla at base of anal operculum, with robust spinules on distal margin lateroventrally; three groups of spinules on each side ventrally and ventrolaterally; two rows near anterior margin, distal one near caudal ramus. Anal operculum slightly convex, with row of ~ 15 small spinules dorsally along free margin.</p><p>Caudal rami (Fig. <xref ref-type="fig" rid="F2">2C–F</xref>) slightly divergent; semi-elliptical, ~ 1.7× as long as wide, with large dorsal keel and seven setae; with row of few spinules near insertion of <abbrev xmlns:xlink="http://www.w3.org/1999/xlink" xlink:title="postereolateral seta" id="ABBRID0EOGAE" xlink:type="simple">seta III</abbrev>, <abbrev xmlns:xlink="http://www.w3.org/1999/xlink" xlink:title="terminal accessory seta" id="ABBRID0ESGAE" xlink:type="simple">seta VI</abbrev>, and <abbrev xmlns:xlink="http://www.w3.org/1999/xlink" xlink:title="dorsal seta" id="ABBRID0EWGAE" xlink:type="simple">seta VII</abbrev>, respectively; one cuticular pore dorsally and ventrally. Seta I minute, slender, inserted next to <abbrev xmlns:xlink="http://www.w3.org/1999/xlink" xlink:title="anterolateral seta" id="ABBRID0E1GAE" xlink:type="simple">seta II</abbrev>; <abbrev xmlns:xlink="http://www.w3.org/1999/xlink" xlink:title="anterolateral seta" id="ABBRID0E5GAE" xlink:type="simple">seta II</abbrev> inserted at 3/4 length of ramus, ~ 1/2 length of <abbrev xmlns:xlink="http://www.w3.org/1999/xlink" xlink:title="postereolateral seta" id="ABBRID0ECHAE" xlink:type="simple">seta III</abbrev>; <abbrev xmlns:xlink="http://www.w3.org/1999/xlink" xlink:title="postereolateral seta" id="ABBRID0EGHAE" xlink:type="simple">seta III</abbrev> inserted on distal outer corner; <abbrev xmlns:xlink="http://www.w3.org/1999/xlink" xlink:title="outer terminal seta" id="ABBRID0EKHAE" xlink:type="simple">seta IV</abbrev> and V each with fracture plane, ~ 0.3 and 0.6 of body length, respectively; <abbrev xmlns:xlink="http://www.w3.org/1999/xlink" xlink:title="terminal accessory seta" id="ABBRID0EOHAE" xlink:type="simple">seta VI</abbrev> short and slender; <abbrev xmlns:xlink="http://www.w3.org/1999/xlink" xlink:title="dorsal seta" id="ABBRID0ESHAE" xlink:type="simple">seta VII</abbrev> articulate, inserted close to ramus tip on inner distal corner.</p><p>Antennule (Fig. <xref ref-type="fig" rid="F3">3A</xref>) eight-segmented; armament formula: I-[1], II-[9], III-[6], IV-[4 + <abbrev xmlns:xlink="http://www.w3.org/1999/xlink" xlink:title="aesthetasc" id="ABBRID0E3HAE" xlink:type="simple">ae</abbrev>], V-[2], VI-[2], VII-[4], VIII-[7 + <abbrev xmlns:xlink="http://www.w3.org/1999/xlink" xlink:title="aesthetasc" id="ABBRID0EAIAE" xlink:type="simple">ae</abbrev>]. Aesthetasc on segment IV reach tip of ultimate segment; that on segment VIII small and slender.</p><fig id="F3" position="float" orientation="portrait"><object-id xmlns:xlink="http://www.w3.org/1999/xlink" content-type="doi" xlink:type="simple">10.3897/zookeys.1240.151021.figure3</object-id><object-id xmlns:xlink="http://www.w3.org/1999/xlink" content-type="arpha" xlink:type="simple">9315539C-2018-5DA7-B05C-18A23AFB3654</object-id><label>Figure 3.</label><caption><p><italic><tp:taxon-name><tp:taxon-name-part taxon-name-part-type="genus" reg="Nitocrella">Nitocrella</tp:taxon-name-part><tp:taxon-name-part taxon-name-part-type="species" reg="grandicaudis">grandicaudis</tp:taxon-name-part></tp:taxon-name></italic> sp. nov., female holotype: <bold>A</bold> antennule <bold>B</bold> antenna <bold>C</bold> mandible <bold>D</bold> maxillule <bold>E</bold> maxilla <bold>F</bold> maxilliped. Arrowheads indicate aesthetascs. Scale bars: 50 μm.</p></caption><graphic xmlns:xlink="http://www.w3.org/1999/xlink" xlink:href="zookeys-1240-277_article-151021__-g003.jpg" position="float" orientation="portrait" xlink:type="simple" id="oo_1346703.jpg"><uri content-type="original_file" xlink:type="simple">https://binary.pensoft.net/fig/1346703</uri></graphic></fig><p>Antenna (Fig. <xref ref-type="fig" rid="F3">3B</xref>) comprising coxa, basis, one-segmented <abbrev xmlns:xlink="http://www.w3.org/1999/xlink" xlink:title="exopod" id="ABBRID0EOJAE" xlink:type="simple">Exp</abbrev>, two-segmented <abbrev xmlns:xlink="http://www.w3.org/1999/xlink" xlink:title="endopod" id="ABBRID0ESJAE" xlink:type="simple">Enp</abbrev>. Coxa short, unarmed. Basis with row of spinules along inner margin, ~ 2× as long as wide. <abbrev xmlns:xlink="http://www.w3.org/1999/xlink" xlink:title="exopod" id="ABBRID0EWJAE" xlink:type="simple">Exp</abbrev> elongated, with three setae: proximal one spiniform, slender, unilaterally pinnate; inner distal one spiniform, cusped; outer distal one soft, pinnate. <abbrev xmlns:xlink="http://www.w3.org/1999/xlink" xlink:title="proximal (distal) segment" id="ABBRID0E1JAE" xlink:type="simple">Enp-1</abbrev> ~ 2.5× as long as wide, unarmed; <abbrev xmlns:xlink="http://www.w3.org/1999/xlink" xlink:title="endopod" id="ABBRID0E5JAE" xlink:type="simple">Enp</abbrev>-2 club-shaped, slightly longer than <abbrev xmlns:xlink="http://www.w3.org/1999/xlink" xlink:title="proximal (distal) segment" id="ABBRID0ECKAE" xlink:type="simple">Enp-1</abbrev>, with row of spinules, one slender seta and two pinnate spines along inner margin; six setae apically: one setose, five geniculate; innermost geniculate seta fused to accompanying seta, with spinules only at its base.</p><p>Mandible (Fig. <xref ref-type="fig" rid="F3">3C</xref>) comprising syncoxa, basis, one-segmented <abbrev xmlns:xlink="http://www.w3.org/1999/xlink" xlink:title="endopod" id="ABBRID0EMKAE" xlink:type="simple">Enp</abbrev>. Coxal gnathobase with two robust and eight or nine unicuspid teeth ventrally; one unilaterally pinnate seta dorsally. Basis with group of filaments on tip of expansion at ~ 2/3 length of segment. <abbrev xmlns:xlink="http://www.w3.org/1999/xlink" xlink:title="endopod" id="ABBRID0EQKAE" xlink:type="simple">Enp</abbrev> slim, ~ 3× as long as wide, with five setae apically, decreasing in length.</p><p>Maxillule (Fig. <xref ref-type="fig" rid="F3">3D</xref>) comprising praecoxa with arthrite, coxa, basis and one-segmented <abbrev xmlns:xlink="http://www.w3.org/1999/xlink" xlink:title="endopod" id="ABBRID0E1KAE" xlink:type="simple">Enp</abbrev>. Praecoxa robust, subrectangular, ~ 2× as long as wide; praecoxal arthrite rectangular, ~ 2.5× as long as wide, with seven elements: three cusped spines apically, one spine subapically, one short seta ventrally, two setae equal in length on anterior surface. Coxa with cylindrical endite with one curved spiniform seta and one smooth seta apically. Basis with five setae of which outermost shortest, apically. <abbrev xmlns:xlink="http://www.w3.org/1999/xlink" xlink:title="endopod" id="ABBRID0E5KAE" xlink:type="simple">Enp</abbrev> short and minute, with two setae of which shortest one pilose, apically.</p><p>Maxilla (Fig. <xref ref-type="fig" rid="F3">3E</xref>) comprising syncoxa, allobasis, one-segmented <abbrev xmlns:xlink="http://www.w3.org/1999/xlink" xlink:title="endopod" id="ABBRID0EILAE" xlink:type="simple">Enp</abbrev>. Syncoxa with two endites: proximal endite with several filaments apically; distal endite with three elements apically of which the proximalmost robust, cusped, two distal ones as smooth and slender bare setae. Allobasis drawn-out into strong claw, with one seta on caudal surface. <abbrev xmlns:xlink="http://www.w3.org/1999/xlink" xlink:title="endopod" id="ABBRID0EMLAE" xlink:type="simple">Enp</abbrev> short, minute, with two smooth setae equal in length apically.</p><p>Maxilliped (Fig. <xref ref-type="fig" rid="F3">3F</xref>) prehensile, three-segmented, comprising syncoxa, basis and <abbrev xmlns:xlink="http://www.w3.org/1999/xlink" xlink:title="endopod" id="ABBRID0EWLAE" xlink:type="simple">Enp</abbrev>. Syncoxa ~ 3× as long as wide, with one short seta on inner distal corner. Basis ~ 2× as long as wide, unarmed. <abbrev xmlns:xlink="http://www.w3.org/1999/xlink" xlink:title="endopod" id="ABBRID0E1LAE" xlink:type="simple">Enp</abbrev> drawn-out into strong claw, unilaterally pinnate distally, with minute seta near base.</p><p>P1–P4 comprised of intercoxal sclerite, praecoxa, coxa, basis, and two rami. Armament formula of P1–P4 as in Table <xref ref-type="table" rid="T1">1</xref>.</p><table-wrap id="T1" position="float" orientation="portrait"><label>Table 1.</label><caption><p>Armament formula of swimming legs P1–P4 of female and male of <italic><tp:taxon-name><tp:taxon-name-part taxon-name-part-type="genus" reg="Nitocrella">Nitocrella</tp:taxon-name-part><tp:taxon-name-part taxon-name-part-type="species" reg="grandicaudis">grandicaudis</tp:taxon-name-part></tp:taxon-name></italic> sp. nov. (inner-outer seta/spine; inner-apical-outer seta/spine; Arabic numerals - setae, Roman numerals - spines).</p></caption><table id="TID0EWFBG" rules="all"><tbody><tr><th rowspan="2" colspan="1">Swimming leg</th><th rowspan="1" colspan="1">Basis</th><th rowspan="1" colspan="3">
                      <abbrev xmlns:xlink="http://www.w3.org/1999/xlink" xlink:title="exopod" id="ABBRID0EHNAE" xlink:type="simple">Exp</abbrev>
                    </th><th rowspan="1" colspan="3">
                      <abbrev xmlns:xlink="http://www.w3.org/1999/xlink" xlink:title="endopod" id="ABBRID0EPNAE" xlink:type="simple">Enp</abbrev>
                    </th></tr><tr><th rowspan="1" colspan="1"/><th rowspan="1" colspan="1">1</th><th rowspan="1" colspan="1">2</th><th rowspan="1" colspan="1">3</th><th rowspan="1" colspan="1">1</th><th rowspan="1" colspan="1">2</th><th rowspan="1" colspan="1">3</th></tr><tr><td rowspan="1" colspan="1">P1</td><td rowspan="1" colspan="1">I-I</td><td rowspan="1" colspan="1">0-I</td><td rowspan="1" colspan="1">1-I</td><td rowspan="1" colspan="1">0-3-I</td><td rowspan="1" colspan="1">0-0</td><td rowspan="1" colspan="1">0-0</td><td rowspan="1" colspan="1">1-1, I-0</td></tr><tr><td rowspan="1" colspan="1">P2</td><td rowspan="1" colspan="1">0-I</td><td rowspan="1" colspan="1">0-I</td><td rowspan="1" colspan="1">1-I</td><td rowspan="1" colspan="1">0-2, I-I</td><td rowspan="1" colspan="1">0-0</td><td rowspan="1" colspan="1">0-1, I-0</td><td rowspan="1" colspan="1"/></tr><tr><td rowspan="1" colspan="1">P3</td><td rowspan="1" colspan="1">0-1</td><td rowspan="1" colspan="1">0-I</td><td rowspan="1" colspan="1">1-I</td><td rowspan="1" colspan="1">0-2, I-I</td><td rowspan="1" colspan="1">0-0</td><td rowspan="1" colspan="1">0-1, I-0</td><td rowspan="1" colspan="1"/></tr><tr><td rowspan="1" colspan="1">P4</td><td rowspan="1" colspan="1">0-1</td><td rowspan="1" colspan="1">0-I</td><td rowspan="1" colspan="1">1-I</td><td rowspan="1" colspan="1">1-2, I-I</td><td rowspan="1" colspan="1">0-0</td><td rowspan="1" colspan="1">0-1, I-0</td><td rowspan="1" colspan="1"/></tr></tbody></table></table-wrap><p>P1 (Fig. <xref ref-type="fig" rid="F4">4A</xref>) intercoxal sclerite wider than long, concave. Praecoxa triangular, with spinules along outer 1/2 of margin distally. Coxa parallelogram-like, with two rows of spinules on dorsal surface, one near inner margin, additional row along outer margin; unarmed. Basis subtriangular, with cuticular pore on anterior surface; three rows of robust spinules distally of which outermost at base of <abbrev xmlns:xlink="http://www.w3.org/1999/xlink" xlink:title="exopod" id="ABBRID0ETRAE" xlink:type="simple">Exp</abbrev>, median between insertion of rami, inner at base of inner spine; outer and inner spines short, robust, pinnate, similar in length. All segments of <abbrev xmlns:xlink="http://www.w3.org/1999/xlink" xlink:title="exopod" id="ABBRID0EXRAE" xlink:type="simple">Exp</abbrev> with row of spinules along outer margin and outer distal corner. <abbrev xmlns:xlink="http://www.w3.org/1999/xlink" xlink:title="proximal (middle, distal) segment" id="ABBRID0E2RAE" xlink:type="simple">Exp-1</abbrev> ~ 1.5× as long as wide, outer spine as long as segment bearing it. <abbrev xmlns:xlink="http://www.w3.org/1999/xlink" xlink:title="exopod" id="ABBRID0E6RAE" xlink:type="simple">Exp</abbrev>-2 ~ 1.5× as long as wide; outer spine robust, as long as segment bearing it, inner seta slightly longer than segment bearing it. <abbrev xmlns:xlink="http://www.w3.org/1999/xlink" xlink:title="exopod" id="ABBRID0EDSAE" xlink:type="simple">Exp</abbrev>-3 ~ 1.5× as long as wide, with two geniculate and one unilaterally pinnate seta apically, unilaterally pinnate spine on outer margin as long as segment bearing it. Three-segmented <abbrev xmlns:xlink="http://www.w3.org/1999/xlink" xlink:title="endopod" id="ABBRID0EHSAE" xlink:type="simple">Enp</abbrev> well surpass tip of <abbrev xmlns:xlink="http://www.w3.org/1999/xlink" xlink:title="exopod" id="ABBRID0ELSAE" xlink:type="simple">Exp</abbrev>-3; <abbrev xmlns:xlink="http://www.w3.org/1999/xlink" xlink:title="proximal (distal) segment" id="ABBRID0EPSAE" xlink:type="simple">Enp-1</abbrev> ~ 2.5× as long as wide, reaching 1/2 length of <abbrev xmlns:xlink="http://www.w3.org/1999/xlink" xlink:title="exopod" id="ABBRID0ETSAE" xlink:type="simple">Exp</abbrev>-2; row of setules along inner margin. <abbrev xmlns:xlink="http://www.w3.org/1999/xlink" xlink:title="endopod" id="ABBRID0EXSAE" xlink:type="simple">Enp</abbrev>-2 ~ 2.5× as long as wide, with row of spinules along outer margin. <abbrev xmlns:xlink="http://www.w3.org/1999/xlink" xlink:title="endopod" id="ABBRID0E2SAE" xlink:type="simple">Enp</abbrev>-3 as long as <abbrev xmlns:xlink="http://www.w3.org/1999/xlink" xlink:title="endopod" id="ABBRID0E6SAE" xlink:type="simple">Enp</abbrev>-2, with row of spinules along outer margin, armed with three elements: innermost slender seta as long as segment bearing it, median geniculate seta long, outermost spiniform seta unilaterally pinnate, ~ 1/2 length of geniculate one.</p><fig id="F4" position="float" orientation="portrait"><object-id xmlns:xlink="http://www.w3.org/1999/xlink" content-type="doi" xlink:type="simple">10.3897/zookeys.1240.151021.figure4</object-id><object-id xmlns:xlink="http://www.w3.org/1999/xlink" content-type="arpha" xlink:type="simple">F4CA7F0D-DBA2-5316-8BAC-4425696525F7</object-id><label>Figure 4.</label><caption><p><italic><tp:taxon-name><tp:taxon-name-part taxon-name-part-type="genus" reg="Nitocrella">Nitocrella</tp:taxon-name-part><tp:taxon-name-part taxon-name-part-type="species" reg="grandicaudis">grandicaudis</tp:taxon-name-part></tp:taxon-name></italic> sp. nov., female holotype: <bold>A</bold> P1 <bold>B</bold> P2 <bold>C</bold> P3 <bold>D</bold> P4 <bold>E</bold> P5. Scale bars: 50 μm.</p></caption><graphic xmlns:xlink="http://www.w3.org/1999/xlink" xlink:href="zookeys-1240-277_article-151021__-g004.jpg" position="float" orientation="portrait" xlink:type="simple" id="oo_1346704.jpg"><uri content-type="original_file" xlink:type="simple">https://binary.pensoft.net/fig/1346704</uri></graphic></fig><p>P2 (Fig. <xref ref-type="fig" rid="F4">4B</xref>) intercoxal sclerite as in P1, but slightly larger. Praecoxa triangular, bare. Coxa trapezoidal, bare. Basis as in P1 but lack medial spine; row of spinules along outer margin. Three-segmented <abbrev xmlns:xlink="http://www.w3.org/1999/xlink" xlink:title="exopod" id="ABBRID0ELUAE" xlink:type="simple">Exp</abbrev> with spinules ornamentation as in P1. <abbrev xmlns:xlink="http://www.w3.org/1999/xlink" xlink:title="proximal (middle, distal) segment" id="ABBRID0EPUAE" xlink:type="simple">Exp-1</abbrev> ~ 2× as long as wide. <abbrev xmlns:xlink="http://www.w3.org/1999/xlink" xlink:title="exopod" id="ABBRID0ETUAE" xlink:type="simple">Exp</abbrev>-2 ~ 2.1× as long as wide, inner seta and outer spine as long as segment bearing them. <abbrev xmlns:xlink="http://www.w3.org/1999/xlink" xlink:title="exopod" id="ABBRID0EXUAE" xlink:type="simple">Exp</abbrev>-3 ~ 4× as long as wide, with four elements: two long plumose setae, unequal in length and one unilaterally pinnate spine, as long as segment bearing it apically; lateral unipinnate spiniform seta shorter than segment bearing it on outer margin. Two-segmented <abbrev xmlns:xlink="http://www.w3.org/1999/xlink" xlink:title="endopod" id="ABBRID0E2UAE" xlink:type="simple">Enp</abbrev> reaching proximal third of <abbrev xmlns:xlink="http://www.w3.org/1999/xlink" xlink:title="exopod" id="ABBRID0E6UAE" xlink:type="simple">Exp</abbrev>-2, with spinules along outer margin on both segments; <abbrev xmlns:xlink="http://www.w3.org/1999/xlink" xlink:title="proximal (distal) segment" id="ABBRID0EDVAE" xlink:type="simple">Enp-1</abbrev> ~ 1.3× as long as wide, bare, with acute extension on distal inner corner. <abbrev xmlns:xlink="http://www.w3.org/1999/xlink" xlink:title="endopod" id="ABBRID0EHVAE" xlink:type="simple">Enp</abbrev>-2 ~ 2× as long as wide, with two elements apically: inner seta long, plumose; outer one smooth spine, as long as segment bearing it.</p><p>P3 (Fig. <xref ref-type="fig" rid="F4">4C</xref>) as in P2, but basis with long bare seta on outer margin.</p><p>P4 (Fig. <xref ref-type="fig" rid="F4">4D</xref>) intercoxal sclerite, praecoxa, coxa, basis, and two proximal <abbrev xmlns:xlink="http://www.w3.org/1999/xlink" xlink:title="exopod" id="ABBRID0EXVAE" xlink:type="simple">Exp</abbrev> segments as in P3, but relatively shorter seta on basis on outer margin. <abbrev xmlns:xlink="http://www.w3.org/1999/xlink" xlink:title="exopod" id="ABBRID0E2VAE" xlink:type="simple">Exp</abbrev>-3 with five elements: spine on outer margin relatively thin, shorter than segment bearing it; two plumose setae unequal in length and unilaterally pinnate seta apically; seta on inner margin smooth. <abbrev xmlns:xlink="http://www.w3.org/1999/xlink" xlink:title="endopod" id="ABBRID0E6VAE" xlink:type="simple">Enp</abbrev> as in P2 and P3, but relatively slender, reaching distal margin of <abbrev xmlns:xlink="http://www.w3.org/1999/xlink" xlink:title="exopod" id="ABBRID0EDWAE" xlink:type="simple">Exp</abbrev>-2 at most; <abbrev xmlns:xlink="http://www.w3.org/1999/xlink" xlink:title="proximal (distal) segment" id="ABBRID0EHWAE" xlink:type="simple">Enp-1</abbrev> ~ 2× as long as wide; <abbrev xmlns:xlink="http://www.w3.org/1999/xlink" xlink:title="endopod" id="ABBRID0ELWAE" xlink:type="simple">Enp</abbrev>-2 as in P2 and P3 but with robust spinules on inner and outer margin.</p><p>P5 (Figs <xref ref-type="fig" rid="F2">2C</xref>, <xref ref-type="fig" rid="F4">4E</xref>) with baseoendopod completely incorporated into somite with long, smooth slender seta on outer margin; one-segmented <abbrev xmlns:xlink="http://www.w3.org/1999/xlink" xlink:title="exopod" id="ABBRID0EZWAE" xlink:type="simple">Exp</abbrev>. <abbrev xmlns:xlink="http://www.w3.org/1999/xlink" xlink:title="exopod" id="ABBRID0E4WAE" xlink:type="simple">Exp</abbrev> elliptical, ~ 3× as long as wide, with one smooth seta on outer margin; two smooth setae apically, inner seta slightly longer than outer one.</p><p>P6 (Fig. <xref ref-type="fig" rid="F2">2C</xref>) reduced, represented by fused basal plate; on both sides with one minute seta and knob-like extension on distolateral margin.</p></tp:treatment-sec><tp:treatment-sec sec-type="description" id="SECID0EHXAE"><title>Description of adult male.</title><p>Total body length, excluding caudal setae, 428 and 431 µm (mean = 430 µm; <italic>n</italic> = 2). Sensilla and pore ornamentations as figured (Fig. <xref ref-type="fig" rid="F5">5A, B</xref>). Prosome as long as urosome (Fig. <xref ref-type="fig" rid="F5">5A</xref>). Naupliar eye and integument as in female. Cephalothorax ~ 1.1× as long as wide and ~ 1/2 length of prosome, with numerous sensilla. Other characteristics of prosoma somites as in female.</p><fig id="F5" position="float" orientation="portrait"><object-id xmlns:xlink="http://www.w3.org/1999/xlink" content-type="doi" xlink:type="simple">10.3897/zookeys.1240.151021.figure5</object-id><object-id xmlns:xlink="http://www.w3.org/1999/xlink" content-type="arpha" xlink:type="simple">0C47020C-0D1E-5827-BA7A-24FBF0C3DA3E</object-id><label>Figure 5.</label><caption><p><italic><tp:taxon-name><tp:taxon-name-part taxon-name-part-type="genus" reg="Nitocrella">Nitocrella</tp:taxon-name-part><tp:taxon-name-part taxon-name-part-type="species" reg="grandicaudis">grandicaudis</tp:taxon-name-part></tp:taxon-name></italic> sp. nov., male “allotype”: <bold>A</bold> habitus, dorsal view <bold>B</bold> urosome, ventral view <bold>C</bold> anal somite and caudal rami, lateral view <bold>D</bold> left P5 <bold>E</bold> right P5. Arrows indicate integumental pores. Scale bars: 50 μm (<bold>B–E</bold>).</p></caption><graphic xmlns:xlink="http://www.w3.org/1999/xlink" xlink:href="zookeys-1240-277_article-151021__-g005.jpg" position="float" orientation="portrait" xlink:type="simple" id="oo_1346705.jpg"><uri content-type="original_file" xlink:type="simple">https://binary.pensoft.net/fig/1346705</uri></graphic></fig><p>Urosome (Fig. <xref ref-type="fig" rid="F5">5A, B</xref>) comprising P5-bearing somite, genital somite, three free urosomites and anal somite with caudal rami; free margins of all somites smooth dorsally. P5-bearing somite as in female. Genital somite with three pairs of subdistal sensilla dorsally (Fig. <xref ref-type="fig" rid="F5">5A</xref>). Three subsequent urosomites, anal somite and anal operculum as in female.</p><p>Caudal rami (Fig. <xref ref-type="fig" rid="F5">5B, C</xref>) sexually dimorphic, slightly divergent, subconical, ~ 2.5× as long as wide; ornamentation as in female but without dorsal keel.</p><p>Antennule (Fig. <xref ref-type="fig" rid="F6">6A</xref>) ten-segmented, geniculate, with geniculation between segments VII and VIII. Armament formula: I-[1], II-[10], III-[6], IV-[1], V-[8 + <abbrev xmlns:xlink="http://www.w3.org/1999/xlink" xlink:title="aesthetasc" id="ABBRID0ERZAE" xlink:type="simple">ae</abbrev>], VI-[1], VII-[2], VIII-[1], IX-[4], X-[8 + <abbrev xmlns:xlink="http://www.w3.org/1999/xlink" xlink:title="aesthetasc" id="ABBRID0EVZAE" xlink:type="simple">ae</abbrev>]. Segment V with proximalmost inner seta modified into strong curved spiniform element. Aesthetasc on segment V long, reaching beyond tip of segment X of antennule.</p><p>Antenna, mandible, maxillule, maxilla, and maxilliped as in female.</p><p>P1 (Fig. <xref ref-type="fig" rid="F6">6B</xref>) as in female, but basis with complex hook-like transformed seta on inner margin (Fig. <xref ref-type="fig" rid="F6">6C</xref>).</p><fig id="F6" position="float" orientation="portrait"><object-id xmlns:xlink="http://www.w3.org/1999/xlink" content-type="doi" xlink:type="simple">10.3897/zookeys.1240.151021.figure6</object-id><object-id xmlns:xlink="http://www.w3.org/1999/xlink" content-type="arpha" xlink:type="simple">A9F3DA94-FCC8-5E88-B6F0-7B393C362483</object-id><label>Figure 6.</label><caption><p><italic><tp:taxon-name><tp:taxon-name-part taxon-name-part-type="genus" reg="Nitocrella">Nitocrella</tp:taxon-name-part><tp:taxon-name-part taxon-name-part-type="species" reg="grandicaudis">grandicaudis</tp:taxon-name-part></tp:taxon-name></italic> sp. nov., male “allotype”: <bold>A</bold> antennule (arrowheads indicate aesthetascs) <bold>B</bold> P1 <bold>C</bold> P1 basis with complex hook-like transformed seta <bold>D</bold> P2 <abbrev xmlns:xlink="http://www.w3.org/1999/xlink" xlink:title="endopod" id="ABBRID0E61AE" xlink:type="simple">Enp</abbrev><bold>E</bold> P3 <abbrev xmlns:xlink="http://www.w3.org/1999/xlink" xlink:title="endopod" id="ABBRID0EF2AE" xlink:type="simple">Enp</abbrev><bold>F</bold> P4. Arrowheads indicate aesthetascs. Scale bars: 50 μm.</p></caption><graphic xmlns:xlink="http://www.w3.org/1999/xlink" xlink:href="zookeys-1240-277_article-151021__-g006.jpg" position="float" orientation="portrait" xlink:type="simple" id="oo_1346706.jpg"><uri content-type="original_file" xlink:type="simple">https://binary.pensoft.net/fig/1346706</uri></graphic></fig><p>P2 as in female, except with relatively larger outer spine apically on <abbrev xmlns:xlink="http://www.w3.org/1999/xlink" xlink:title="endopod" id="ABBRID0ES2AE" xlink:type="simple">Enp</abbrev>-2 (Fig. <xref ref-type="fig" rid="F6">6D</xref>).</p><p>P3 as in female, but <abbrev xmlns:xlink="http://www.w3.org/1999/xlink" xlink:title="endopod" id="ABBRID0E32AE" xlink:type="simple">Enp</abbrev>-2 with robust outer pinnate spine, longer than segment bearing it and shorter inner seta with feather-like tip apically (Fig. <xref ref-type="fig" rid="F6">6E</xref>).</p><p>P4 (Fig. <xref ref-type="fig" rid="F6">6F</xref>) and P5 (Fig. <xref ref-type="fig" rid="F5">5D, E</xref>) as in female.</p><p>P6 (Fig. <xref ref-type="fig" rid="F5">5B</xref>). Left and right legs form simple plate, unarmed, with smooth distal margin; asymmetrical; right leg reduced into simple plate, operculiform; left leg completely incorporated into somite.</p></tp:treatment-sec><tp:treatment-sec sec-type="variability" id="SECID0EU3AE"><title>Variability.</title><p>The “allotype” right P5 <abbrev xmlns:xlink="http://www.w3.org/1999/xlink" xlink:title="exopod" id="ABBRID0E13AE" xlink:type="simple">Exp</abbrev> with an additional plumose seta on the inner margin (Fig. <xref ref-type="fig" rid="F5">5E</xref>) is present, but absent in left P5 (Fig. <xref ref-type="fig" rid="F5">5D</xref>).</p></tp:treatment-sec><tp:treatment-sec sec-type="etymology" id="SECID0EG4AE"><title>Etymology.</title><p>The specific name is an allusion to a ridge on the dorsal side of a female caudal ramus, producing a high lateral profile. The name is an adjective in the nominative singular, feminine gender.</p></tp:treatment-sec></tp:taxon-treatment>
