# Supplementary material for: ﻿Two new species of Nitocrella (Copepoda, Harpacticoida) from a spring in Loei Province, northeastern Thailand
Source: Zookeys. 2025 Jun 6;1240:277–303. doi: 10.3897/zookeys.1240.151021 (PMC12166385; doi:10.3897/zookeys.1240.151021)
Supplement: XML Treatment for Nitocrella thailandensis [file zookeys.1240.151021-treatment2.xml]

<!DOCTYPE tp:taxon-treatment
  PUBLIC "-//TaxonX//DTD Taxonomic Treatment Publishing DTD v0 20100105//EN" "tax-treatment-NSO.dtd">
<tp:taxon-treatment xmlns:tp="http://www.plazi.org/taxpub"><tp:treatment-meta><kwd-group><label>Taxon classification</label><kwd>
                <named-content content-type="kingdom">Animalia</named-content>
              </kwd><kwd>
                <named-content content-type="order">Harpacticoida</named-content>
              </kwd><kwd>
                <named-content content-type="family">Ameiridae</named-content>
              </kwd></kwd-group><mixed-citation publication-type="journal"><person-group><name><surname>Boonyanusith</surname><given-names>Chaichat</given-names></name><name><surname>Brancelj</surname><given-names>Anton</given-names></name><name><surname>Sanoamuang</surname><given-names>Laorsri</given-names></name></person-group><article-title>﻿Two new species of <italic><tp:taxon-name><tp:taxon-name-part taxon-name-part-type="genus" reg="Nitocrella">Nitocrella</tp:taxon-name-part></tp:taxon-name></italic> (<tp:taxon-name><tp:taxon-name-part taxon-name-part-type="subclass">Copepoda</tp:taxon-name-part></tp:taxon-name>, <tp:taxon-name><tp:taxon-name-part taxon-name-part-type="order">Harpacticoida</tp:taxon-name-part></tp:taxon-name>) from a spring in Loei Province, northeastern Thailand</article-title><source>Zookeys</source><day>06</day><month>06</month><year>2025</year><volume>1240</volume><fpage>277</fpage><lpage>303</lpage><pub-id pub-id-type="doi">10.3897/zookeys.1240.151021</pub-id></mixed-citation></tp:treatment-meta><tp:nomenclature><label>﻿</label><tp:taxon-name>
              <object-id xmlns:xlink="http://www.w3.org/1999/xlink" content-type="arpha" xlink:type="simple">D4523366-0C14-5D7E-88FE-68A1049CDD33</object-id>
              <tp:taxon-name-part taxon-name-part-type="genus" reg="Nitocrella">Nitocrella</tp:taxon-name-part>
              <tp:taxon-name-part taxon-name-part-type="species" reg="thailandensis">thailandensis</tp:taxon-name-part>
              <object-id xmlns:xlink="http://www.w3.org/1999/xlink" content-type="zoobank" xlink:type="simple">https://zoobank.org/D054B982-42AE-499A-99BD-60DE73504B46</object-id>
            </tp:taxon-name><tp:taxon-status xmlns:xlink="http://www.w3.org/1999/xlink" xlink:type="simple">sp. nov.</tp:taxon-status><xref ref-type="fig" rid="F7">Figs 7</xref><xref ref-type="fig" rid="F8">, 8</xref><xref ref-type="fig" rid="F9">, 9</xref><xref ref-type="fig" rid="F10">(female); Figs 10</xref><xref ref-type="fig" rid="F11">, 11 (male)</xref></tp:nomenclature><tp:treatment-sec sec-type="type material" id="SECID0EJ6AE"><title>Type material.</title><p><bold><italic>Holotype</italic></bold>: Thailand • 1 ♀ (adult), 595 μm long; northeast Thailand, Loei Province, Nong Hin District, Wat Tham Bodhisattva Temple, <named-content xmlns:xlink="http://www.w3.org/1999/xlink" content-type="dwc:verbatimCoordinates" xlink:type="simple"><named-content content-type="geo-json" specific-use="{&#34;type&#34;:&#34;Point&#34;,&#34;coordinates&#34;:[101.782108,17.086997]}" id="NCID0EX6AE" xlink:type="simple">17°05′13.19″N, 101°46′55.59″E</named-content></named-content>, 337 m a.s.l.; 2 April 2023, A. Brancelj, L. Sanoamuang and N. Sanoamuang leg.; a concrete reservoir at mouth of karstic spring; access number: THNHM-IV-20716; completely dissected, mounted on a slide in glycerol, covered with coverslip and sealed with nail polish. <bold><italic>Paratype 1</italic> (“<italic>allotype</italic>”)</bold>: Thailand • 1 ♂ (adult), 564 μm long; location, date, and collectors as for holotype; access number: THNHM-IV-20717; completely dissected, mounted on slide in glycerol, covered with coverslip and sealed with nail polish. <bold><italic>Paratype 2</italic></bold>: Thailand • 1 ♀ (adult); location, date, and collectors as for holotype; access number: THNHM-IV-20718; preserved in 70% ethanol.</p></tp:treatment-sec><tp:treatment-sec sec-type="material" id="SECID0EGAAG"><title>Additional material.</title><p>Thailand • 1 ♂ (adult), 1 ♀ (adult); location, date, and collectors as for holotype; preserved in 70% ethanol; retained in a collection of the first author (CB).</p></tp:treatment-sec><tp:treatment-sec sec-type="description" id="SECID0ELAAG"><title>Description of adult female.</title><p>Total body length (measured from tip of rostrum to posterior margin of caudal rami) ranging from 539 µm to 595 µm (mean = 577 µm; <italic>n</italic> = 3). Sensilla and pore ornamentations as figured (Fig. <xref ref-type="fig" rid="F7">7A–D</xref>). Habitus subcylindrical, width evenly decreasing from cephalothorax to last urosomite (Fig. <xref ref-type="fig" rid="F7">7A</xref>). Prosome slightly shorter than urosome (including caudal rami), comprising cephalothorax and three free pedigerous somites (P2–P4-bearing somites). Naupliar eye not discernible. Integument moderately chitinized, with rectangular integumental sclerite with rounded corners dorsally on first two pedigerous somites; circular integumental windows laterally on all free pedigerous somites. Cephalothorax ~ 0.9 as long as wide and ~ 0.8 as long as prosome, with numerous sensilla. All free prosomal somites with subdistal sensilla near posterior margin.</p><fig id="F7" position="float" orientation="portrait"><object-id xmlns:xlink="http://www.w3.org/1999/xlink" content-type="doi" xlink:type="simple">10.3897/zookeys.1240.151021.figure7</object-id><object-id xmlns:xlink="http://www.w3.org/1999/xlink" content-type="arpha" xlink:type="simple">06090ED9-919F-5B57-9A3E-F55F93F1EDE7</object-id><label>Figure 7.</label><caption><p><italic><tp:taxon-name><tp:taxon-name-part taxon-name-part-type="genus" reg="Nitocrella">Nitocrella</tp:taxon-name-part><tp:taxon-name-part taxon-name-part-type="species" reg="thailandensis">thailandensis</tp:taxon-name-part></tp:taxon-name></italic> sp. nov., female holotype: <bold>A</bold> habitus, dorsal view <bold>B</bold> urosome, ventral view <bold>C</bold> urosomite 4, anal somite and caudal rami, dorsal view <bold>D</bold> urosomite 4, anal somite and caudal rami, lateral view. Arrows indicate integumental pores. Scale bars: 50 μm.</p></caption><graphic xmlns:xlink="http://www.w3.org/1999/xlink" xlink:href="zookeys-1240-277_article-151021__-g007.jpg" position="float" orientation="portrait" xlink:type="simple" id="oo_1346707.jpg"><uri content-type="original_file" xlink:type="simple">https://binary.pensoft.net/fig/1346707</uri></graphic></fig><p>Urosome (Fig. <xref ref-type="fig" rid="F7">7A, B</xref>) comprising P5-bearing somite, genital double-somite, two free urosomites and anal somite with caudal rami; free margins of urosomites 1–3 smooth, urosomite 4 with minute serrulation. Genital double-somite as long as wide, with ancestral articulation between both somites. Genital field as shown (Fig. <xref ref-type="fig" rid="F7">7B</xref>), with single small copulatory pore; one medial genital pore partly covered by P6 fused basal plate; copulatory duct not sclerotized. Urosomites 2–4 with continuous row of spinules lateroventrally on distal margin but interrupted medially on urosomite 4; pair of cuticular pores ventrally on free urosomites 2 and 3.</p><p>Anal somite (Fig. <xref ref-type="fig" rid="F7">7B–D</xref>) with pair of sensilla at base of anal operculum; three or four robust spinules dorsolaterally on distal free margin continuing in row of moderate spinules laterally and ventrally; row of spinules at 1/2 length of somite, organized in three groups ventrally: medial and two lateral; pair of cuticular pores on anterior and posterior region of segment ventrally. Anal operculum slightly convex, not reaching tip of anal segment, with six or seven robust spinules along free margin (Fig. <xref ref-type="fig" rid="F7">7C</xref>).</p><p>Caudal rami (Fig. <xref ref-type="fig" rid="F7">7B–D</xref>) slightly divergent; subconical, ~ 1.7× as long as wide, with cuticular pore dorsally and ventrally; with seven setae; three robust spinules dorsally, near insertion of <abbrev xmlns:xlink="http://www.w3.org/1999/xlink" xlink:title="dorsal seta" id="ABBRID0EVCAG" xlink:type="simple">seta VII</abbrev>, three laterally near insertion of <abbrev xmlns:xlink="http://www.w3.org/1999/xlink" xlink:title="postereolateral seta" id="ABBRID0EZCAG" xlink:type="simple">seta III</abbrev>, two near insertion of <abbrev xmlns:xlink="http://www.w3.org/1999/xlink" xlink:title="terminal accessory seta" id="ABBRID0E4CAG" xlink:type="simple">seta VI</abbrev>. Seta I minute, slender, inserted just below <abbrev xmlns:xlink="http://www.w3.org/1999/xlink" xlink:title="anterolateral seta" id="ABBRID0EBDAG" xlink:type="simple">seta II</abbrev>; <abbrev xmlns:xlink="http://www.w3.org/1999/xlink" xlink:title="anterolateral seta" id="ABBRID0EFDAG" xlink:type="simple">seta II</abbrev> inserted at 2/3 length of ramus, ~ 1.5× length of <abbrev xmlns:xlink="http://www.w3.org/1999/xlink" xlink:title="postereolateral seta" id="ABBRID0EJDAG" xlink:type="simple">seta III</abbrev>; <abbrev xmlns:xlink="http://www.w3.org/1999/xlink" xlink:title="postereolateral seta" id="ABBRID0ENDAG" xlink:type="simple">seta III</abbrev> inserted on distal outer corner, ~ 0.8 length of ramus; <abbrev xmlns:xlink="http://www.w3.org/1999/xlink" xlink:title="outer terminal seta" id="ABBRID0ERDAG" xlink:type="simple">seta IV</abbrev> and V each with fracture plane, ~ 0.3 and 0.6 of body length, respectively; <abbrev xmlns:xlink="http://www.w3.org/1999/xlink" xlink:title="terminal accessory seta" id="ABBRID0EVDAG" xlink:type="simple">seta VI</abbrev> short and slender; <abbrev xmlns:xlink="http://www.w3.org/1999/xlink" xlink:title="dorsal seta" id="ABBRID0EZDAG" xlink:type="simple">seta VII</abbrev> articulate, inserted close to ramus tip on inner distal corner, ~ 1.3× as long as ramus.</p><p>Antennule (Fig. <xref ref-type="fig" rid="F8">8A</xref>) eight-segmented; armament formula: I-[1], II-[9], III-[6], IV-[4 + <abbrev xmlns:xlink="http://www.w3.org/1999/xlink" xlink:title="aesthetasc" id="ABBRID0EDEAG" xlink:type="simple">ae</abbrev>], V-[2], VI-[2], VII-[4], VIII-[7 + <abbrev xmlns:xlink="http://www.w3.org/1999/xlink" xlink:title="aesthetasc" id="ABBRID0EHEAG" xlink:type="simple">ae</abbrev>]. Aesthetasc on segment IV reaching tip of ultimate segment; <abbrev xmlns:xlink="http://www.w3.org/1999/xlink" xlink:title="aesthetasc" id="ABBRID0ELEAG" xlink:type="simple">ae</abbrev> on segment VIII small and slender, as long as segment bearing it.</p><fig id="F8" position="float" orientation="portrait"><object-id xmlns:xlink="http://www.w3.org/1999/xlink" content-type="doi" xlink:type="simple">10.3897/zookeys.1240.151021.figure8</object-id><object-id xmlns:xlink="http://www.w3.org/1999/xlink" content-type="arpha" xlink:type="simple">5552DC49-D81B-5A60-B5FD-8091A1EE39E5</object-id><label>Figure 8.</label><caption><p><italic><tp:taxon-name><tp:taxon-name-part taxon-name-part-type="genus" reg="Nitocrella">Nitocrella</tp:taxon-name-part><tp:taxon-name-part taxon-name-part-type="species" reg="thailandensis">thailandensis</tp:taxon-name-part></tp:taxon-name></italic> sp. nov., female holotype: <bold>A</bold> antennule <bold>B</bold> antenna <bold>C</bold> mandible <bold>D</bold> maxillule <bold>E</bold> maxilla <bold>F</bold> maxilliped. Arrowheads indicate aesthetascs. Scale bars: 50 μm.</p></caption><graphic xmlns:xlink="http://www.w3.org/1999/xlink" xlink:href="zookeys-1240-277_article-151021__-g008.jpg" position="float" orientation="portrait" xlink:type="simple" id="oo_1346708.jpg"><uri content-type="original_file" xlink:type="simple">https://binary.pensoft.net/fig/1346708</uri></graphic></fig><p>Antenna (Fig. <xref ref-type="fig" rid="F8">8B</xref>) comprising coxa, basis, one-segmented <abbrev xmlns:xlink="http://www.w3.org/1999/xlink" xlink:title="exopod" id="ABBRID0EZFAG" xlink:type="simple">Exp</abbrev>, two-segmented <abbrev xmlns:xlink="http://www.w3.org/1999/xlink" xlink:title="endopod" id="ABBRID0E4FAG" xlink:type="simple">Enp</abbrev>. Coxa short, unarmed. Basis unarmed, ~ 2× as long as wide. <abbrev xmlns:xlink="http://www.w3.org/1999/xlink" xlink:title="exopod" id="ABBRID0EBGAG" xlink:type="simple">Exp</abbrev> triangular, with three robust setae: proximal one spiniform, unilaterally pinnate; inner distal one spiniform, cuspid; distal one stout, pinnate. <abbrev xmlns:xlink="http://www.w3.org/1999/xlink" xlink:title="proximal (distal) segment" id="ABBRID0EFGAG" xlink:type="simple">Enp-1</abbrev> ~ 2.5× as long as wide, unarmed; <abbrev xmlns:xlink="http://www.w3.org/1999/xlink" xlink:title="endopod" id="ABBRID0EJGAG" xlink:type="simple">Enp</abbrev>-2 slightly longer than <abbrev xmlns:xlink="http://www.w3.org/1999/xlink" xlink:title="proximal (distal) segment" id="ABBRID0ENGAG" xlink:type="simple">Enp-1</abbrev>, with row of spinules plus one slender seta and two pinnate spines along inner margin, all short and robust; six setae apically: one setose and five geniculate setae, unequal in length; innermost geniculate seta fused to accompanying setose seta with spinules only at its base.</p><p>Mandible (Fig. <xref ref-type="fig" rid="F8">8C</xref>) comprising coxa, basis, one-segmented <abbrev xmlns:xlink="http://www.w3.org/1999/xlink" xlink:title="endopod" id="ABBRID0EXGAG" xlink:type="simple">Enp</abbrev>. Coxal gnathobase with one robust and eight or nine unicuspid teeth ventrally; one unilaterally pinnate seta dorsally. Basis with group of filaments on tip of expansion at ~ 2/3 length of segment. <abbrev xmlns:xlink="http://www.w3.org/1999/xlink" xlink:title="endopod" id="ABBRID0E2GAG" xlink:type="simple">Enp</abbrev> slim, ~ 2.5× as long as wide, with five apical setae, four equal in length, one shorter.</p><p>Maxillule (Fig. <xref ref-type="fig" rid="F8">8D</xref>) comprising praecoxa with arthrite, coxa, basis and one-segmented <abbrev xmlns:xlink="http://www.w3.org/1999/xlink" xlink:title="endopod" id="ABBRID0EFHAG" xlink:type="simple">Enp</abbrev>. Praecoxa robust, subrectangular, ~ 2× as long as wide; praecoxal arthrite rectangular, ~ 2.5× as long as wide, with seven elements: three robust cuspid spines apically, one subapically, one short seta ventrally; two setae equal in length on anterior surface. Coxa with cylindrical endite with one curved, unilaterally pinnate spiniform seta and one smooth seta apically. Basis with five setae apically of which outermost shortest. <abbrev xmlns:xlink="http://www.w3.org/1999/xlink" xlink:title="endopod" id="ABBRID0EJHAG" xlink:type="simple">Enp</abbrev> short and minute, with two setae apically, unequal in length.</p><p>Maxilla (Fig. <xref ref-type="fig" rid="F8">8E</xref>) comprising syncoxa, allobasis, one-segmented <abbrev xmlns:xlink="http://www.w3.org/1999/xlink" xlink:title="endopod" id="ABBRID0ETHAG" xlink:type="simple">Enp</abbrev>. Syncoxa with two endites: proximal one with a patch of filaments apically; distal one with three elements apically of which the proximalmost robust, cusped; two distal ones as smooth and slender bare setae. Allobasis drawn-out into strong claw, with one seta on caudal surface. <abbrev xmlns:xlink="http://www.w3.org/1999/xlink" xlink:title="endopod" id="ABBRID0EXHAG" xlink:type="simple">Enp</abbrev> minute, ~ 1.5× as long as wide, with two smooth setae equal in length apically.</p><p>Maxilliped (Fig. <xref ref-type="fig" rid="F8">8F</xref>) prehensile, three-segmented, comprising syncoxa, basis, and <abbrev xmlns:xlink="http://www.w3.org/1999/xlink" xlink:title="endopod" id="ABBRID0EBIAG" xlink:type="simple">Enp</abbrev>. Syncoxa ~ 2.1× as long as wide, with one short seta on inner distal corner. Basis ~ 2× as long as wide, unarmed. <abbrev xmlns:xlink="http://www.w3.org/1999/xlink" xlink:title="endopod" id="ABBRID0EFIAG" xlink:type="simple">Enp</abbrev> drawn-out into long robust claw, with spinules distally, minute seta near its base.</p><p>P1–P4 comprised of intercoxal sclerite, praecoxa, coxa, basis, and two rami. Armament formula of P1–P4 as in Table <xref ref-type="table" rid="T2">2</xref>.</p><table-wrap id="T2" position="float" orientation="portrait"><label>Table 2.</label><caption><p>Armament formula of swimming legs P1–P4 of female and male of <italic><tp:taxon-name><tp:taxon-name-part taxon-name-part-type="genus" reg="Nitocrella">Nitocrella</tp:taxon-name-part><tp:taxon-name-part taxon-name-part-type="species" reg="thailandensis">thailandensis</tp:taxon-name-part></tp:taxon-name></italic> sp. nov. (inner-outer seta/spine; inner-apical-outer seta/spine; Arabic numerals - setae, Roman numerals - spines).</p></caption><table id="TID0ECSBG" rules="all"><tbody><tr><th rowspan="2" colspan="1">Swimming leg</th><th rowspan="2" colspan="1">Basis</th><th rowspan="1" colspan="3">
                      <abbrev xmlns:xlink="http://www.w3.org/1999/xlink" xlink:title="exopod" id="ABBRID0ESJAG" xlink:type="simple">Exp</abbrev>
                    </th><th rowspan="1" colspan="3">
                      <abbrev xmlns:xlink="http://www.w3.org/1999/xlink" xlink:title="endopod" id="ABBRID0E1JAG" xlink:type="simple">Enp</abbrev>
                    </th></tr><tr><th rowspan="1" colspan="1">1</th><th rowspan="1" colspan="1">2</th><th rowspan="1" colspan="1">3</th><th rowspan="1" colspan="1">1</th><th rowspan="1" colspan="1">2</th><th rowspan="1" colspan="1">3</th></tr><tr><td rowspan="1" colspan="1">P1</td><td rowspan="1" colspan="1">I-I</td><td rowspan="1" colspan="1">0-I</td><td rowspan="1" colspan="1">1-I</td><td rowspan="1" colspan="1">0-3-I</td><td rowspan="1" colspan="1">0-0</td><td rowspan="1" colspan="1">0-0</td><td rowspan="1" colspan="1">1-1, I-0</td></tr><tr><td rowspan="1" colspan="1">P2</td><td rowspan="1" colspan="1">0-I</td><td rowspan="1" colspan="1">0-I</td><td rowspan="1" colspan="1">1-I</td><td rowspan="1" colspan="1">0-2, I-I</td><td rowspan="1" colspan="1">0-0</td><td rowspan="1" colspan="1">0-1, I-0</td><td rowspan="1" colspan="1"/></tr><tr><td rowspan="1" colspan="1">P3</td><td rowspan="1" colspan="1">0-1</td><td rowspan="1" colspan="1">0-I</td><td rowspan="1" colspan="1">1-I</td><td rowspan="1" colspan="1">0-2, I-I</td><td rowspan="1" colspan="1">0-0</td><td rowspan="1" colspan="1">0-1, I-0</td><td rowspan="1" colspan="1"/></tr><tr><td rowspan="1" colspan="1">P4</td><td rowspan="1" colspan="1">0-1</td><td rowspan="1" colspan="1">0-I</td><td rowspan="1" colspan="1">1-I</td><td rowspan="1" colspan="1">2-2, I-I</td><td rowspan="1" colspan="1">0-0</td><td rowspan="1" colspan="1">0-1, I-0</td><td rowspan="1" colspan="1"/></tr></tbody></table></table-wrap><p>P1 (Fig. <xref ref-type="fig" rid="F9">9A</xref>) intercoxal sclerite wider than long, concave. Praecoxa triangular, with spinules along outer distal margin. Coxa parallelogram-like, with two rows of spinules on dorsal surface, one near inner margin, additional row along outer margin. Basis subtriangular, with cuticular pore on anterior surface, three rows of robust spinules of which inner at base of inner spine, median between insertion of rami, outer along the outer margin; inner and outer spines pinnate, inner spine reaching proximal third of <abbrev xmlns:xlink="http://www.w3.org/1999/xlink" xlink:title="proximal (distal) segment" id="ABBRID0E2NAG" xlink:type="simple">Enp-1</abbrev>. All <abbrev xmlns:xlink="http://www.w3.org/1999/xlink" xlink:title="exopod" id="ABBRID0E6NAG" xlink:type="simple">Exp</abbrev> segments with row of spinules along outer margin and on outer distal corner; <abbrev xmlns:xlink="http://www.w3.org/1999/xlink" xlink:title="proximal (middle, distal) segment" id="ABBRID0EDOAG" xlink:type="simple">Exp-1</abbrev> ~ 1.8× as long as wide, with outer spine as long as segment bearing it. <abbrev xmlns:xlink="http://www.w3.org/1999/xlink" xlink:title="exopod" id="ABBRID0EHOAG" xlink:type="simple">Exp</abbrev>-2 ~ 1.8× as long as wide with inner seta and outer spine as long as segment bearing them. <abbrev xmlns:xlink="http://www.w3.org/1999/xlink" xlink:title="exopod" id="ABBRID0ELOAG" xlink:type="simple">Exp</abbrev>-3 ~ 1.8× as long as wide with one unipinnate seta, two geniculate setae unequal in length apically; outer spine as long as segment bearing it. <abbrev xmlns:xlink="http://www.w3.org/1999/xlink" xlink:title="endopod" id="ABBRID0EPOAG" xlink:type="simple">Enp</abbrev> well surpassing tip of <abbrev xmlns:xlink="http://www.w3.org/1999/xlink" xlink:title="exopod" id="ABBRID0ETOAG" xlink:type="simple">Exp</abbrev>. <abbrev xmlns:xlink="http://www.w3.org/1999/xlink" xlink:title="proximal (distal) segment" id="ABBRID0EXOAG" xlink:type="simple">Enp-1</abbrev> ~ 2.5× as long as wide, well overreaching mid of <abbrev xmlns:xlink="http://www.w3.org/1999/xlink" xlink:title="exopod" id="ABBRID0E2OAG" xlink:type="simple">Exp</abbrev>-2. <abbrev xmlns:xlink="http://www.w3.org/1999/xlink" xlink:title="endopod" id="ABBRID0E6OAG" xlink:type="simple">Enp</abbrev>-2 ~ 2.5× as long as wide, with row of spinules along outer margin. <abbrev xmlns:xlink="http://www.w3.org/1999/xlink" xlink:title="endopod" id="ABBRID0EDPAG" xlink:type="simple">Enp</abbrev>-3 ~ 3× as long as wide, ~ 1.5× as long as <abbrev xmlns:xlink="http://www.w3.org/1999/xlink" xlink:title="endopod" id="ABBRID0EHPAG" xlink:type="simple">Enp</abbrev>-2, with row of spinules along outer margin, with three elements: a slender seta subapically on inner margin, and a geniculate seta and a spine apically.</p><fig id="F9" position="float" orientation="portrait"><object-id xmlns:xlink="http://www.w3.org/1999/xlink" content-type="doi" xlink:type="simple">10.3897/zookeys.1240.151021.figure9</object-id><object-id xmlns:xlink="http://www.w3.org/1999/xlink" content-type="arpha" xlink:type="simple">D69D1E64-ADD0-5C59-A06B-479635F0A525</object-id><label>Figure 9.</label><caption><p><italic><tp:taxon-name><tp:taxon-name-part taxon-name-part-type="genus" reg="Nitocrella">Nitocrella</tp:taxon-name-part><tp:taxon-name-part taxon-name-part-type="species" reg="thailandensis">thailandensis</tp:taxon-name-part></tp:taxon-name></italic> sp. nov., female holotype: <bold>A</bold> P1 <bold>B</bold> P2 <bold>C</bold> P3 <bold>D</bold> P4 <bold>E</bold> P5. Scale bars: 50 μm.</p></caption><graphic xmlns:xlink="http://www.w3.org/1999/xlink" xlink:href="zookeys-1240-277_article-151021__-g009.jpg" position="float" orientation="portrait" xlink:type="simple" id="oo_1346709.jpg"><uri content-type="original_file" xlink:type="simple">https://binary.pensoft.net/fig/1346709</uri></graphic></fig><p>P2 (Fig. <xref ref-type="fig" rid="F9">9B</xref>) intercoxal sclerite as in P1 but larger. Praecoxa triangular, bare. Coxa trapezoidal, bare. Basis as in P1 but lack medial spine, with two rows of spinules, one along outer margin, one between insertion of <abbrev xmlns:xlink="http://www.w3.org/1999/xlink" xlink:title="exopod" id="ABBRID0ETQAG" xlink:type="simple">Exp</abbrev> and <abbrev xmlns:xlink="http://www.w3.org/1999/xlink" xlink:title="endopod" id="ABBRID0EXQAG" xlink:type="simple">Enp</abbrev>. <abbrev xmlns:xlink="http://www.w3.org/1999/xlink" xlink:title="proximal (middle, distal) segment" id="ABBRID0E2QAG" xlink:type="simple">Exp-1</abbrev> ~ 1.5× as long as wide, outer spine as long as segment bearing it, robust. <abbrev xmlns:xlink="http://www.w3.org/1999/xlink" xlink:title="exopod" id="ABBRID0E6QAG" xlink:type="simple">Exp</abbrev>-2 ~ 1.5× as long as wide, with inner seta and outer spine ~ 1.7× longer than segment bearing them. <abbrev xmlns:xlink="http://www.w3.org/1999/xlink" xlink:title="exopod" id="ABBRID0EDRAG" xlink:type="simple">Exp</abbrev>-3 ~ 3× as long as wide; three elements apically: one plumose seta, one plumose on one side and pinnate on other side, outer unipinnate seta as long as segment bearing it. <abbrev xmlns:xlink="http://www.w3.org/1999/xlink" xlink:title="endopod" id="ABBRID0EHRAG" xlink:type="simple">Enp</abbrev> reaching 3/4 length of <abbrev xmlns:xlink="http://www.w3.org/1999/xlink" xlink:title="exopod" id="ABBRID0ELRAG" xlink:type="simple">Exp</abbrev>-2. <abbrev xmlns:xlink="http://www.w3.org/1999/xlink" xlink:title="proximal (distal) segment" id="ABBRID0EPRAG" xlink:type="simple">Enp-1</abbrev> as long as wide, bare, with acute extension on distal inner corner. Endp-2 ~ 2.5× as long as wide; inner apical plumose seta longer than <abbrev xmlns:xlink="http://www.w3.org/1999/xlink" xlink:title="endopod" id="ABBRID0ETRAG" xlink:type="simple">Enp</abbrev>; outer apical spine robust, shorter than segment bearing it.</p><p>P3 (Fig. <xref ref-type="fig" rid="F9">9C</xref>) as in P2 but basis with long bare seta on outer margin; <abbrev xmlns:xlink="http://www.w3.org/1999/xlink" xlink:title="endopod" id="ABBRID0E4RAG" xlink:type="simple">Enp</abbrev>-2 with robust spinules on both margins.</p><p>P4 (Fig. <xref ref-type="fig" rid="F9">9D</xref>) intercoxal sclerite, praecoxa, coxa, basis, and two proximal <abbrev xmlns:xlink="http://www.w3.org/1999/xlink" xlink:title="exopod" id="ABBRID0EHSAG" xlink:type="simple">Exp</abbrev> segments as in P3, with relatively shorter lateral seta on basis. <abbrev xmlns:xlink="http://www.w3.org/1999/xlink" xlink:title="exopod" id="ABBRID0ELSAG" xlink:type="simple">Exp</abbrev>-3 ~ 3.5× as long as wide; along inner margin two spiniform setae unequal in length, longer one ~ 1.5× length of segment bearing it; one plumose seta, other one plumose on one side and pinnate on other side, equal in length apically; outer spine apically shorter than segment bearing it; outer lateral spine short. <abbrev xmlns:xlink="http://www.w3.org/1999/xlink" xlink:title="endopod" id="ABBRID0EPSAG" xlink:type="simple">Enp</abbrev> as in P3, but relatively slender, just reaching proximal margin of <abbrev xmlns:xlink="http://www.w3.org/1999/xlink" xlink:title="exopod" id="ABBRID0ETSAG" xlink:type="simple">Exp</abbrev>-2.</p><p>P5 (Fig. <xref ref-type="fig" rid="F9">9E</xref>) with baseoendopod completely incorporated into somite, with long bare slender seta on outer margin; one segmented <abbrev xmlns:xlink="http://www.w3.org/1999/xlink" xlink:title="exopod" id="ABBRID0E4SAG" xlink:type="simple">Exp</abbrev>. <abbrev xmlns:xlink="http://www.w3.org/1999/xlink" xlink:title="exopod" id="ABBRID0EBTAG" xlink:type="simple">Exp</abbrev> elliptical, ~ 2× as long as wide; inner seta ~ 2× as long as outer one; two smooth setae apically; one smooth seta on outer margin.</p><p>P6 (Fig. <xref ref-type="fig" rid="F7">7B</xref>) reduced, represented by fused basal plate; on both sides one minute seta and knob-like extension on distolateral margin.</p></tp:treatment-sec><tp:treatment-sec sec-type="description" id="SECID0ELTAG"><title>Description of adult male.</title><p>Total body length, excluding caudal setae, 564 and 562 µm (<italic>n</italic> = 2). Sensilla and pore ornamentation as figured (Fig. <xref ref-type="fig" rid="F10">10A, B</xref>). Prosome as long as urosome (Fig. <xref ref-type="fig" rid="F10">10A</xref>). Naupliar eye and integument ornamentation as in female. Cephalothorax ~ 0.9× as long as wide, ~ 1/2 length of prosome, with numerous sensilla. Other characteristics of prosoma somites as in female, but presence of continuous row of spinules on urosomite 5 ventrally (Fig. <xref ref-type="fig" rid="F10">10B</xref>).</p><fig id="F10" position="float" orientation="portrait"><object-id xmlns:xlink="http://www.w3.org/1999/xlink" content-type="doi" xlink:type="simple">10.3897/zookeys.1240.151021.figure10</object-id><object-id xmlns:xlink="http://www.w3.org/1999/xlink" content-type="arpha" xlink:type="simple">056E6096-B261-530D-BF46-204B0D3FD709</object-id><label>Figure 10.</label><caption><p><italic><tp:taxon-name><tp:taxon-name-part taxon-name-part-type="genus" reg="Nitocrella">Nitocrella</tp:taxon-name-part><tp:taxon-name-part taxon-name-part-type="species" reg="thailandensis">thailandensis</tp:taxon-name-part></tp:taxon-name></italic> sp. nov., male “allotype”: <bold>A</bold> habitus, dorsal view <bold>B</bold> urosome, ventral view <bold>C</bold> antennule. Arrows and arrowheads indicate integumental pores and aesthetascs, respectively. Scale bars: 50 μm.</p></caption><graphic xmlns:xlink="http://www.w3.org/1999/xlink" xlink:href="zookeys-1240-277_article-151021__-g010.jpg" position="float" orientation="portrait" xlink:type="simple" id="oo_1346710.jpg"><uri content-type="original_file" xlink:type="simple">https://binary.pensoft.net/fig/1346710</uri></graphic></fig><p>Urosome (Fig. <xref ref-type="fig" rid="F10">10A, B</xref>) comprising P5-bearing somite, genital somite, three free urosomites and anal somite with caudal rami; free margins of urosomites 1–4 smooth, urosomite 5 with minute serrulation. P5-bearing somite as in female. Genital somite with three pairs of subdistal sensilla dorsally, ~ 1/2 as long as wide (Fig. <xref ref-type="fig" rid="F10">10A, B</xref>). Three subsequent urosomites, anal somite, caudal rami, and anal operculum as in female.</p><p>Antennule (Fig. <xref ref-type="fig" rid="F10">10C</xref>) ten-segmented, geniculate; geniculation between segments VII and VIII. Armament formula: I-[1], II-[10], III-[6], IV-[1], V-[8 + <abbrev xmlns:xlink="http://www.w3.org/1999/xlink" xlink:title="aesthetasc" id="ABBRID0ENVAG" xlink:type="simple">ae</abbrev>], VI-[1], VII-[2], VIII-[1], IX-[4], X-[7 + <abbrev xmlns:xlink="http://www.w3.org/1999/xlink" xlink:title="aesthetasc" id="ABBRID0ERVAG" xlink:type="simple">ae</abbrev>]. Aesthetasc on segment V large, well over-rich tip of antennule; that of ultimate segment small and slender.</p><p>Antenna and mouthparts as in female.</p><p>P1 (Fig. <xref ref-type="fig" rid="F11">11A, B</xref>) as in female, but basis with complex hook-like transformed seta on inner margin.</p><fig id="F11" position="float" orientation="portrait"><object-id xmlns:xlink="http://www.w3.org/1999/xlink" content-type="doi" xlink:type="simple">10.3897/zookeys.1240.151021.figure11</object-id><object-id xmlns:xlink="http://www.w3.org/1999/xlink" content-type="arpha" xlink:type="simple">23957948-3021-5074-8675-95B1CA8917C2</object-id><label>Figure 11.</label><caption><p><italic><tp:taxon-name><tp:taxon-name-part taxon-name-part-type="genus" reg="Nitocrella">Nitocrella</tp:taxon-name-part><tp:taxon-name-part taxon-name-part-type="species" reg="thailandensis">thailandensis</tp:taxon-name-part></tp:taxon-name></italic> sp. nov., male “allotype”: <bold>A</bold> right P1 <bold>B</bold> P1 basis with complex hook-like transformed seta <bold>C</bold> P3 <abbrev xmlns:xlink="http://www.w3.org/1999/xlink" xlink:title="endopod" id="ABBRID0EVWAG" xlink:type="simple">Enp</abbrev><bold>D</bold> right P4 <abbrev xmlns:xlink="http://www.w3.org/1999/xlink" xlink:title="endopod" id="ABBRID0E2WAG" xlink:type="simple">Enp</abbrev><bold>E</bold> left P4 <abbrev xmlns:xlink="http://www.w3.org/1999/xlink" xlink:title="endopod" id="ABBRID0EBXAG" xlink:type="simple">Enp</abbrev><bold>F</bold> left P5 <bold>G</bold> right P5. Scale bars: 50 μm.</p></caption><graphic xmlns:xlink="http://www.w3.org/1999/xlink" xlink:href="zookeys-1240-277_article-151021__-g011.jpg" position="float" orientation="portrait" xlink:type="simple" id="oo_1346711.jpg"><uri content-type="original_file" xlink:type="simple">https://binary.pensoft.net/fig/1346711</uri></graphic></fig><p>P2, P3, and P4 as in female, but P3 <abbrev xmlns:xlink="http://www.w3.org/1999/xlink" xlink:title="endopod" id="ABBRID0EQXAG" xlink:type="simple">Enp</abbrev>-2 (Fig. <xref ref-type="fig" rid="F11">11C</xref>) with large outer spine and short inner seta apically.</p><p>P5 (Fig. <xref ref-type="fig" rid="F11">11G</xref>) with baseoendopod completely incorporated into somite with long, bare slender seta on outer margin; one segmented <abbrev xmlns:xlink="http://www.w3.org/1999/xlink" xlink:title="exopod" id="ABBRID0E5XAG" xlink:type="simple">Exp</abbrev>. <abbrev xmlns:xlink="http://www.w3.org/1999/xlink" xlink:title="exopod" id="ABBRID0ECYAG" xlink:type="simple">Exp</abbrev> elongated, ~ 3× as long as wide, with one smooth seta on inner margin, two smooth setae apically, outer seta as long as outer one.</p><p>P6 (Fig. <xref ref-type="fig" rid="F10">10B</xref>) left and right leg form simple plate, asymmetrical, bare, with smooth distal margins. Right leg reduced into simple plate, operculiform; left leg completely incorporated into somite.</p></tp:treatment-sec><tp:treatment-sec sec-type="variability" id="SECID0EMYAG"><title>Variability.</title><p>The “allotype” bears an additional pinnate seta on the inner margin on the right P4 <abbrev xmlns:xlink="http://www.w3.org/1999/xlink" xlink:title="endopod" id="ABBRID0ESYAG" xlink:type="simple">Enp</abbrev>-2 (Fig. <xref ref-type="fig" rid="F11">11D</xref>) and an additional inner seta on the right P5 <abbrev xmlns:xlink="http://www.w3.org/1999/xlink" xlink:title="exopod" id="ABBRID0E1YAG" xlink:type="simple">Exp</abbrev> apically (Fig. <xref ref-type="fig" rid="F11">11G</xref>) compared with relevant left-side swimming legs.</p></tp:treatment-sec><tp:treatment-sec sec-type="etymology" id="SECID0ECZAG"><title>Etymology.</title><p>The specific name is formed from Thailand, alluding to the name of the country where the new species was discovered. The name is an adjective in the nominative singular, gender feminine.</p></tp:treatment-sec></tp:taxon-treatment>
